# Supplementary material for: Molecular Alterations and Severe Abnormalities in Spermatozoa of Young Men Living in the “Valley of Sacco River” (Latium, Italy): A Preliminary Study
Source: Int J Environ Res Public Health. 2022 Sep 3;19(17):11023. doi: 10.3390/ijerph191711023 (PMC9518305; doi:10.3390/ijerph191711023)
Supplement: Supplementary file 1 [file ijerph-19-11023-s001.zip]

Archive with 1 entries (1 files):
- ijerph-1839349-supplementary.pdf
